# Supplementary material for: Role of Different Antithrombotic Regimens after Percutaneous Left Atrial Appendage Occlusion: A Large Single Center Experience
Source: J Clin Med. 2021 May 2;10(9):1959. doi: 10.3390/jcm10091959 (PMC8124741; doi:10.3390/jcm10091959)
Supplement: Supplementary file 1 [file jcm-10-01959-s001.zip]

Archive with 1 entries (1 files):
- jcm-1158220-supplementary.pdf
